# Supplementary material for: Sex, Gender, and Alcohol Use: Implications for Women and Low-Risk Drinking Guidelines
Source: Int J Environ Res Public Health. 2022 Apr 8;19(8):4523. doi: 10.3390/ijerph19084523 (PMC9028341; doi:10.3390/ijerph19084523)
Supplement: Supplementary file 1 [file ijerph-19-04523-s001.zip]

Archive with 1 entries (1 files):
- ijerph-1631776-supplementary.pdf
